# Supplementary material for: Coinhibitory Effects of Resveratrol- and Protopanaxadiol-Enriched Rice Seed Extracts Against Melanogenic Activities in Melan-a Cells
Source: Plants (Basel). 2024 Dec 1;13(23):3385. doi: 10.3390/plants13233385 (PMC11644661; doi:10.3390/plants13233385)
Supplement: Supplementary file 1 [file plants-13-03385-s001.zip]

Archive with 1 entries (1 files):
- plants-3303102-supplementary.pdf
